# Supplementary material for: The impact of expanded brucellosis surveillance in beef cattle on human brucellosis in Korea: an interrupted time-series analysis
Source: BMC Infect Dis. 2019 Feb 28;19:201. doi: 10.1186/s12879-019-3825-6 (PMC6394004; doi:10.1186/s12879-019-3825-6)
Supplement: Supplementary file 1 — Monthly incidence of brucellosis in human and cattle herd in Korea. The supplementary file provides a dataset of monthly incidence of brucellosis in human and cattle heard in Korea used for assessing the temporal relationship between human and bovine brucellosis and measuring the effect of successive implementation of difference surveillance and control strategies of bovine brucellosis on the incidence of human brucellosis. (CSV 4 kb) [file 12879_2019_3825_MOESM1_ESM.csv]

year	Bovine_incidence(10000)	Human_incidence(10million)
02-Jan	0.077384141	0
02-Feb	0.017196476	0
02-Mar	0.042991189	0
02-Apr	0.060187665	0
02-May	0.025794714	0
02-Jun	0.008598238	0
02-Jul	0.025794714	0
02-Aug	0.060187665	0
02-Sep	0.025794714	0
02-Oct	0.060187665	0.208
02-Nov	0.042991189	0
02-Dec	0.068785903	0
03-Jan	0.007831087	0
03-Feb	0.109635212	0
03-Mar	0.04698652	0.621
03-Apr	0.062648693	0
03-May	0.04698652	0.207
03-Jun	0.086141953	0.207
03-Jul	0.039155433	0.621
03-Aug	0.031324346	0.207
03-Sep	0.02349326	0.828
03-Oct	0.031324346	0.414
03-Nov	0.054817606	0.207
03-Dec	0.039155433	0
04-Jan	0.040734663	0
04-Feb	0.108625769	0.412
04-Mar	0.196884206	0.206
04-Apr	0.203673316	0
04-May	0.156149542	0.619
04-Jun	0.353033748	1.444
04-Jul	0.366611969	1.65
04-Aug	0.285142643	0.825
04-Sep	0.38019019	0.412
04-Oct	0.217251537	1.444
04-Nov	0.869006149	1.237
04-Dec	1.649753861	1.444
05-Jan	0.887793332	2.876
05-Feb	0.771461792	1.232
05-Mar	2.357244363	2.26
05-Apr	1.683745974	3.081
05-May	1.328628641	2.26
05-Jun	1.340874066	4.108
05-Jul	1.267401515	3.903
05-Aug	1.346996779	2.26
05-Sep	1.273524227	3.903
05-Oct	1.255156089	2.054
05-Nov	1.034738435	2.465
05-Dec	1.310260503	2.054
06-Jan	1.270949622	1.841
06-Feb	0.820142705	0.614
06-Mar	1.260086805	3.273
06-Apr	1.330695117	4.091
06-May	1.830384712	3.682
06-Jun	1.537088645	3.068
06-Jul	2.31921149	4.705
06-Aug	4.133301976	5.932
06-Sep	4.871973551	6.137
06-Oct	3.280570819	4.5
06-Nov	0.966790738	3.887
06-Dec	0.809279888	2.25
07-Jan	0.801483383	1.832
07-Feb	0.688390636	2.442
07-Mar	2.325776935	1.832
07-Apr	0.688390636	2.85
07-May	0.786732156	3.053
07-Jun	1.017834726	2.239
07-Jul	1.185015309	1.832
07-Aug	0.993249346	2.035
07-Sep	0.855571219	1.018
07-Oct	0.816234611	1.018
07-Nov	0.889990751	0.407
07-Dec	0.422868534	1.018
08-Jan	0.691833239	1.822
08-Feb	0.352526491	0.607
08-Mar	0.683020077	1.012
08-Apr	0.779964862	2.024
08-May	0.652174009	1.417
08-Jun	0.458284439	0.202
08-Jul	0.824030673	1.214
08-Aug	1.128084772	0.405
08-Sep	0.806404349	1.417
08-Oct	0.621327941	0.202
08-Nov	0.564042386	0.202
08-Dec	0.484723925	1.214
09-Jan	0.250298441	0.201
09-Feb	0.278557942	0.201
09-Mar	0.411781305	0.806
09-Apr	0.516745168	0.604
09-May	0.545004669	0.403
09-Jun	0.484448595	0.201
09-Jul	0.403707162	0.604
09-Aug	0.480411523	0.403
09-Sep	0.407744234	0.403
09-Oct	0.238187226	0.201
09-Nov	0.205890653	0
09-Dec	0.189742366	0.806
10-Jan	0.152087069	0.401
10-Feb	0.123118104	0
10-Mar	0.278826293	0.401
10-Apr	0.322279742	0.802
10-May	0.159329311	0.401
10-Jun	0.213646121	1.002
10-Jul	0.322279742	1.002
10-Aug	0.210025	0.401
10-Sep	0.173813793	0.601
10-Oct	0.166571552	0.802
10-Nov	0.162950431	0.401
10-Dec	0.083285776	0
11-Jan	0.035465093	0
11-Feb	0.046104621	0.2
11-Mar	0.14895339	0
11-Apr	0.166685936	0.2
11-May	0.102848769	1.796
11-Jun	0.141860371	0.399
11-Jul	0.14540688	0
11-Aug	0.241162631	0.2
11-Sep	0.092209241	0.399
11-Oct	0.141860371	0.399
11-Nov	0.134767353	0
11-Dec	0.085116223	0.2
12-Jan	0.061374482	0.199
12-Feb	0.075013255	0.199
12-Mar	0.095471416	0.199
12-Apr	0.078422949	0.596
12-May	0.12956835	0.397
12-Jun	0.088652029	0.199
12-Jul	0.098881109	0.993
12-Aug	0.12956835	0
12-Sep	0.047735708	0
12-Oct	0.037506628	0.199
12-Nov	0.051145401	0.397
12-Dec	0.034096934	0
13-Jan	0.01779241	0
13-Feb	0.028467856	0.198
13-Mar	0.035584821	0
13-Apr	0.042701785	0.593
13-May	0.060494195	0.396
13-Jun	0.053377231	0.198
13-Jul	0.064052677	0.593
13-Aug	0.046260267	0.198
13-Sep	0.039143303	0.198
13-Oct	0.014233928	0.396
13-Nov	0.010675446	0.396
13-Dec	0.01779241	0
14-Jan	0.033707474	0
14-Feb	0.014981099	0
14-Mar	0.037452749	0.197
14-Apr	0.029962199	0.197
14-May	0.022471649	0.197
14-Jun	0.018726374	0.197
14-Jul	0.037452749	0.197
14-Aug	0.037452749	0
14-Sep	0.022471649	0.197
14-Oct	0.029962199	0
14-Nov	0.011235825	0.197
14-Dec	0	0.197
